# Supplementary material for: A potential key mechanism in ascending aortic aneurysm development: Detection of a linear relationship between MMP-14/TIMP-2 ratio and active MMP-2
Source: PLoS One. 2019 Feb 22;14(2):e0212859. doi: 10.1371/journal.pone.0212859 (PMC6386481; doi:10.1371/journal.pone.0212859)
Supplement: S1 Table — MMP-2 values were calculated as described in Material and methods. (XLSX) [file pone.0212859.s002.xlsx]

## Sheet: Tabelle1
Aneurysm group						Control group
Pro-MMP-2 [AU]	active MMP-2 [AU]	total MMP-2 [AU]	MMP-14 [ng/ml]	TIMP-2 [ng/ml]	total MMP-2 ELISA [ng/ml]	Pro-MMP-2 [AU]	active MMP-2 [AU]	total MMP-2 [AU]	MMP-14 [ng/ml]	TIMP-2 [ng/ml]	total MMP-2 ELISA [ng/ml]
99.5601	32.6682	134.34	2.175	13.655	25.52	238.697	15.7275	254.424	3.17	17.87	25.13
87.5671	23.8067	111.878	1.45	11.135	23.16	286.946	16.2698	303.216	3.28	17.51	19.49
127.142	22.4926	153.032	4.34	26.295	36.14	190.145	10.3972	200.542	4.56	42.75	99.13
99.8088	20.7259	122.224	3.64	15.255	25.13	192.885	11.7243	204.609	3.04	23.3	42.04
187.604	36.768	228.676	3.21	34.33	68.065	215.47	14.6925	230.163	2.96	35.18	62.96
141.477	32.0709	171.701	5.085	36.29	71.59	198.524	19.8107	218.335	3.69	55.86	101.74
94.2982	53.5753	146.209	3.235	20.4257	27.27	128.156	10.6754	138.832	5.55	31.9	35.44
203.078	36.1779	240.767	2.57	29.455	51.56	216.804	14.3609	231.165	3.5	24.81	34.24
131.659	18.6187	155.227	2.74	21.5019	40.37	215.205	13.8807	229.086	3.65	29.25	46.91
177.729	28.5397	209.578	3.93	37.995	49.705	138.13	10.1952	148.326
169.614	31.1658	203.379	3.64	24.57	29.005	196.01	14.7345	210.745
112.888	29.3025	146.004	3.93	18.995	15.09
195.545	39.3969	238.828	4.715	22.9	38.2
128.348	22.8394	151.354	4.25	22.725	18.73
148.897	26.9172	182.238	3.45	13.465	15.25
199.464	44.3199	240.921	4.415	24.08	29.67
201.43	41.6295	243.414	3.755	30.3	47.58
168.564	21.5409	189.625	2.315	16.82	16.245
187.647	33.55	220.642	2.89	24.57	41.41
160.341	27.0964	185.271	2.17	20.19	48.23
117.211	26.1657	143.539	2.13	11.22	15.725
147.954	24.4948	171.261	3.09	19.925	22.405
164.418	49.6592	210.948	3.455	33.51	36.575
121.922	34.8926	156.293	2.095	16.63	22.71
126	46.0147	272.117	2.62	20.475	38.765
125.48	19.9895	241.501	3.11	24.035	53.07
127.011	27.1915	274.253	7.01	27.475	51.95
87.3179	26.2241	219.592	2.605	18.17	33.475
85.5763	33.5783	231.619	5.095	23.1678	33.395
132.474	56.0498	264.235	4.66	37.92	70.265
77.856	26.4643	164.92	4.075	11.695	12.1
60.9294	21.7804	181.125	2.96	14.63	19.84
112.046	35.0194	260.363	4.075	22.895	58.635
129.303	47.1946	297.977	3.32	37.465	91.33
27.6594	14.1583	138.331	3.05	5.27192	24.96
122.733	31.4643	212.575	5.565	15.2991	20.3
102.304	17.656	196.794	3.205	18.6053	24.81
99.4811	37.878	251.44	6.755	27.378	39.335
74.0487	21.3292	217.676	3.29	25.4967	38.19
116.443	36.4411	238.457	4.7	33.4021	27.29
98.5179	21.7163	214.297	2.26	26.8452	34.545
103.992	12.2033	170.892	2.115	20.04	26.89
